# Supplementary material for: Ex Vivo 13C-Metabolic Flux Analysis of Porcine Circulating Immune Cells Reveals Cell Type-Specific Metabolic Patterns and Sex Differences in the Pentose Phosphate Pathway
Source: Biomolecules. 2024 Jan 12;14(1):98. doi: 10.3390/biom14010098 (PMC10813356; doi:10.3390/biom14010098)
Supplement: Supplementary file 1 [file biomolecules-14-00098-s001.zip]

Archive with 2 entries (2 files):
- Figure S1.pdf
- Supplementary material.xlsx
